# Supplementary material for: Pharmacological validation of TDO as a target for Parkinson’s disease
Source: FEBS J. 2021 Feb 18;288(14):4311–31. doi: 10.1111/febs.15721 (PMC8359396; doi:10.1111/febs.15721)
Supplement: Supplementary file 1 — Table S1. DNA sequences of oligonucleotide primers used for quantitative real‐time PCR analysis of TDO2 and IDO1 gene expression in cell lines. Table S2. Time (hh:mm) of treatment and blood sampling of the mice analyzed for plasma Trp and Kyn levels in Figure 4. Table S3. Raw data of the spatial memory test at day 7. Table S4. Raw data of the spatial memory test at day 14. Table S5. Raw data of the spatial memory test at day 28. Table S6. Raw data of the spatial memory test at day 42. Table S7. Overview of the p values of the multiple comparisons presented in the denoted bar charts. [file FEBS-288-4311-s001.zip]

Archive with 1 entries (1 files):
- febs15721-sup-0001-TableS1-S7.pdf
